# Supplementary material for: View on Metformin: Antidiabetic and Pleiotropic Effects, Pharmacokinetics, Side Effects, and Sex-Related Differences
Source: Pharmaceuticals (Basel). 2024 Apr 8;17(4):478. doi: 10.3390/ph17040478 (PMC11054066; doi:10.3390/ph17040478)
Supplement: Supplementary file 1 [file pharmaceuticals-17-00478-s001.zip]

Archive with 1 entries (1 files):
- pharmaceuticals-2936996-supplementary.pdf
